# Supplementary material for: Development of monoclonal antibodies against E1 protein of Chikungunya virus
Source: PLoS Negl Trop Dis. 2025 Dec 4;19(12):e0013794. doi: 10.1371/journal.pntd.0013794 (PMC12700421; doi:10.1371/journal.pntd.0013794)
Supplement: S1 Data — (XLSX) [file pntd.0013794.s001.xlsx]

## Sheet: Sheet1
mAb_NO.	Subtype	Ascites	Ascites titer	Purified mAb titer (μg/ml)	HRP labeled	Titer	Epitope group	ELISA		IFA								Wb
								CHIKV-E1	CHIKV-E1 Repeat	CHIKV	DV1	DV2	DV3	DV4	YFV	JEV	C636	CHIKV-E1
CH-M2	IgG1	14	1:64000	0.000488	Yes	1:2048000	Ⅰ	2.229	3.224	++	-	-	-	-	-	-	-	+/-
CH-M3	IgG2a	22	1:256000	0.000975	Yes	1:1024000	Ⅱ	2.245	3.688	+	-	-	-	-	-	-	-	＋
CH-M4	IgG1	23	1:640000	0.000488	Yes	1:2048000	Ⅵ	2.448	3.636	+	-	-	-	-	-	-	-	＋
CH-M5	IgG1	20	1:2560000	0.000488	Yes	1:2048000	Ⅰ	1.899	2.589	+~++	-	-	-	-	-	-	-	－
CH-M6	IgG1	25	1:5120000	0.000488	Yes	1:2048000	Ⅶ	2.219	3.723	++	-	-	-	-	-	-	-	ND
CH-M7	IgG2a	17	1:2560000	0.000488	Yes	1:2048000	Ⅷ	2.057	3.649	++	-	-	-	-	-	-	-	ND
CH-M8	IgG2a	9.5	1:10240000	0.00195	Yes	1:2048000	Ⅸ	2.164	3.691	++	-	-	-	-	-	-	-	＋
CH-M9	IgG1	8	1:20480000	0.000488	Yes	1:2048000	Ⅰ	2.268	3.446	+	+++	-	+++	+++	-	-	-	＋
CH-M10	IgG1	26	NA	NA	Yes	1:2048000	Ⅳ	2.131	3.254	+/-	-	-	-	-	-	-	-	＋
CH-M11	IgG1	14	1:20480000	0.000488	Yes	1:2048000	Ⅳ	1.864	2.101	+/-	-	-	-	-	-	-	-	+/-
CH-M14	IgG1	29	NA	NA	Yes	1:2048000	Ⅳ	2.019	3.343	+/-	-	-	-	-	-	-	-	＋
CH-M15	IgG2a	28	NA	NA	Yes	1:512000	Ⅴ	1.589	2.777	+/-	+/-	-	-	+/-	-	-	-	＋
CH-M16	IgG2a	13	1:2560000	0.0039	Yes	1:256000	Ⅱ	2.584	3.622	++	+	+/-	+	+	-	-	-	＋
CH-M17	IgG2a	12	1:80000	0.03125	Yes	1:256000	Ⅱ	1.844	2.354	+/-	-	-	-	-	-	-	-	＋
CH-M18	IgG2a	13	1:1280000	0.000488	Yes	1:256000	Ⅲ	2.658	3.452	++	-	-	-	-	-	-	-	＋
CH-M19	IgG2a	19	1:10000	0.0625	Yes	1:1024000	Ⅲ	2.791	3.521	+	-	-	-	-	-	-	-	＋
