# Supplementary material for: Development of monoclonal antibodies against E1 protein of Chikungunya virus
Source: PLoS Negl Trop Dis. 2025 Dec 4;19(12):e0013794. doi: 10.1371/journal.pntd.0013794 (PMC12700421; doi:10.1371/journal.pntd.0013794)
Supplement: S2 Data — (XLS) [file pntd.0013794.s002.xls]

## Sheet: Epitope results
2023.02.28 CHIKV-E1Results of the mAb epitope inhibition experiment
			CH-M2	CH-M5	CH-M9	CH-M3	CH-M16	CH-M17	CH-M18	CH-M19	CH-M10	CH-M11	CH-M14	CH-M4	CH-M7	CH-M6	CH-M8	CH-M15	无关单抗		2023.03.03 补做结果
			1C30A2	1C80	3A67	1D30	6A24	6A25	6A80	6B52	3B4	3B32	3D11	1C54	2F3A5	2F5A3	3A53	3F27	DV-5A7A5		DV-5A7A5
	2	CH-M2-HRP	0.158	1.001	0.612	3.479	3.621	3.394	3.724	3.695	1.571	3.582	3.513	3.777	3.627	3.36	3.43	3.647	3.564		3.331
			0.955668	0.719136	0.828283	0.0238496	-0.0159933	0.0476992	-0.0448934	-0.0367565	0.52837	-0.00505051	0.0143098	-0.0597643	-0.0176768	0.0572391	0.0375982	-0.0232884	0
	5	CH-M5-HRP	0.203	0.534	0.45	3.758	3.619	3.615	3.779	3.822	3.605	3.715	3.705	3.784	3.726	3.624	3.636	3.793	3.792		3.792
			0.946466	0.859177	0.881329	0.00896624	0.0456224	0.0466772	0.00342827	-0.00791139	0.0493143	0.0203059	0.022943	0.0021097	0.0174051	0.0443038	0.0411392	-0.000263713	0
	9	CH-M9-HRP	0.232	0.479	0.315	3.43	3.258	3.421	3.623	3.644	3.525	3.599	3.491	3.696	3.676	3	3.072	3.632	3.602		3.838
			0.935591	0.867018	0.912549	0.0477512	0.0955025	0.0502499	-0.00583009	-0.0116602	0.0815529	0.000832871	0.0308162	-0.0260966	-0.0205441	0.167129	0.14714	-0.00832871	0
	3	CH-M3-HRP	3.434	3.526	3.53	0.509	2.936	2.36	3.551	3.491	3.29	3.446	3.38	3.29	3.351	3.316	3.237	3.451	3.331		3.564
			-0.0309216	-0.058541	-0.0597418	0.847193	0.118583	0.291504	-0.0660462	-0.0480336	0.0768799	-0.0345242	-0.0147103	0.0123086	-0.0060042	0.00450315	0.0282198	-0.0360252	0
	16	CH-M16-HRP	2.449	2.667	2.8	1.271	0.721	0.668	2.533	2.39	0.98	2.459	2.383	1.798	2.632	2.495	2.45	2.716	2.822		3.712
			0.132176	0.0549256	0.00779589	0.54961	0.744507	0.763288	0.10241	0.153083	0.735991	0.128632	0.155563	0.362863	0.0673281	0.115875	0.131821	0.037562	0
	17	CH-M17-HRP	3.551	3.616	3.632	0.625	0.463	0.827	3.547	3.431	3.153	3.369	3.279	2.685	3.496	3.061	2.955	3.494	3.598		3.551
			0.0130628	-0.00500278	-0.00944969	0.826292	0.871317	0.77015	0.0141745	0.0464147	0.112081	0.0636465	0.0886604	0.253752	0.0283491	0.14925	0.17871	0.0289049	0
	18	CH-M18-HRP	2.73	2.832	3.038	2.088	1.897	2.207	0.232	0.225	3.089	3.014	2.814	2.43	2.964	1.87	1.725	2.838	2.775		3.562
			0.0162162	-0.0205405	-0.0947748	0.247568	0.316396	0.204685	0.916396	0.918919	0.132791	-0.0861261	-0.0140541	0.124324	-0.0681081	0.326126	0.378378	-0.0227027	0
	19	CH-M19-HRP	2.325	2.61	2.614	1.7	1.558	1.882	0.208	0.212	2.042	2.68	2.237	2.091	2.763	1.849	1.742	2.438	2.409		3.318
			0.0348692	-0.0834371	-0.0850976	0.294313	0.353259	0.218763	0.913657	0.911997	0.384569	-0.112495	0.0713989	0.132005	-0.146949	0.232462	0.276878	-0.0120382	0
	10	CH-M10-HRP	3.862	3.775	3.789	3.743	3.817	3.739	3.827	3.775	0.425	2.705	0.495	3.711	3.832	3.639	3.349	3.712	3.789		3.602
			-0.0192663	0.00369491	0	0.0121404	-0.00738981	0.0131961	-0.010029	0.00369491	0.88201	0.286091	0.869359	0.0205859	-0.0113486	0.0395883	0.116126	0.020322	0
	11	CH-M11-HRP	3.801	3.739	3.778	3.425	3.488	3.381	3.658	3.715	0.231	0.71	0.583	3.494	3.719	3.195	2.737	3.602	3.686		3.598
			-0.0311991	-0.0143787	-0.0249593	0.0708085	0.0537168	0.0827455	0.00759631	-0.00786761	0.935798	0.807379	0.841834	0.052089	-0.00895279	0.133207	0.257461	0.0227889	0
	14	CH-M14-HRP	3.771	3.821	3.841	3.787	3.727	3.702	3.721	3.85	0.341	3.313	0.694	3.784	3.768	3.673	3.654	3.769	3.838		3.543
			0.017457	0.00442939	-0.000781657	0.0132882	0.0289213	0.0354351	0.0304846	-0.00312663	0.903754	0.13679	0.819177	0.0140698	0.0182387	0.0429911	0.0479416	0.0179781	0
	4	CH-M4-HRP	3.146	3.833	3.729	3.743	3.753	3.679	3.817	2.564	3.563	3.668	3.686	0.429	3.892	3.718	3.683	3.708	3.877		3.877
			0.188548	0.011349	0.0381738	0.0345628	0.0319835	0.0510704	0.0154759	0.338664	0.0809905	0.0539077	0.0492649	0.889347	-0.00386897	0.0410111	0.0500387	0.0435904	0
	7	CH-M7-HRP	3.777	3.796	3.724	3.725	3.709	3.637	3.801	3.77	3.778	3.731	3.665	3.824	0.38	3.712	3.759	3.698	3.789		3.713
			0.00316706	-0.00184745	0.0171549	0.016891	0.0211138	0.0401161	-0.00316706	0.00501452	-0.0175061	0.0153075	0.0327263	-0.00923727	0.89971	0.020322	0.00791766	0.0240169	0
	6	CH-M6-HRP	3.655	3.693	3.671	3.643	3.733	3.607	3.725	3.706	3.551	3.646	3.609	3.697	3.658	0.796	3.599	3.7	3.713		3.602
			0.0156208	0.00538648	0.0113116	0.0188527	-0.00538648	0.0285483	-0.00323189	0.00188527	0.0141588	0.0180447	0.0280097	0.00430918	0.0148128	0.785618	0.0307029	0.00350121	0
	8	CH-M8-HRP	3.896	3.86	3.781	3.856	3.744	3.777	3.786	3.759	3.761	3.752	3.789	3.852	3.83	3.754	0.8	3.728	3.823		3.789
			-0.019095	-0.00967826	0.0109861	-0.00863196	0.0206644	0.0120324	0.00967826	0.0167408	0.00738981	0.0185718	0.00889354	-0.00758567	-0.00183102	0.0180487	0.79074	0.0248496	0
	15	CH-M15-HRP	3.401	3.338	3.201	2.757	2.755	2.835	3.212	3.153	2.014	3.178	2.181	1.722	2.871	2.525	2.418	0.404	3		3.386
			-0.133667	-0.112667	-0.067	0.081	0.0816667	0.055	-0.0706667	-0.051	0.405198	-0.0593333	0.273	0.426	0.043	0.158333	0.194	0.865333	0
