# Supplementary material for: Development of monoclonal antibodies against E1 protein of Chikungunya virus
Source: PLoS Negl Trop Dis. 2025 Dec 4;19(12):e0013794. doi: 10.1371/journal.pntd.0013794 (PMC12700421; doi:10.1371/journal.pntd.0013794)
Supplement: S3 Data — (XLS) [file pntd.0013794.s003.xls]

## Sheet: CHIKV-E1蛋白敏感性结果
2025.04.01(2025.03.03) CHIKV-E1 Results of sensitivity analysis for the simultaneous detection of several viral E1 proteins
Protein concentration（pg/ml）	CHIKV-E1						SINV-E1						EEEV-E1						WEEV-E1						MAYV-E1						DENV1-ED3						DENV2-ED3						DENV3-ED3						DENV4-ED3
	1st		2nd		3rd		1st		2nd		3rd		1st		2nd		3rd		1st		2nd		3rd		1st		2nd		3rd		1st		2nd		3rd		1st		2nd		3rd		1st		2nd		3rd		1st
1000000	4	4	4	4	4	4	0.024	0.022		0.037		0.018	0.025	0.024	0.036		0.021		0.022	0.025	0.04		0.019		0.023	0.024	0.042		0.019		0.012		0.012		0.013		0.009		0.011		0.014		0.014		0.009		0.015		0.017
500000	4	4	4	4	4	4	0.023	0.022		0.038		0.019	0.025	0.024	0.03		0.019		0.022	0.024	0.039		0.019		0.019	0.021	0.039		0.02		0.015		0.012		0.017		0.015		0.01		0.016		0.019		0.01		0.018		0.02
250000	4	4	4	4	4	4	0.023	0.022		0.049		0.02	0.025	0.026	0.035		0.017		0.022	0.025	0.039		0.019		0.021	0.023	0.035		0.02		0.013		0.01		0.017		0.017		0.012		0.017		0.013		0.008		0.015		0.086
125000	4	4	4	4	4	4	0.024	0.023		0.04		0.021	0.025	0.027	0.038		0.022		0.024	0.022	0.043		0.02		0.028	0.025	0.043		0.022		0.013		0.01		0.015		0.015		0.009		0.017		0.015		0.008		0.016		0.02
62500	4	4	4	4	4	4	0.022	0.026		0.043		0.025	0.027	0.027	0.04		0.023		0.023	0.024	0.039		0.022		0.027	0.025	0.042		0.024		0.013		0.008		0.018		0.016		0.009		0.015		0.015		0.01		0.016		0.018
31250	3.679	3.587	4	4	4	4	0.021	0.021		0.044		0.024	0.03	0.028	0.046		0.025		0.018	0.021	0.043		0.024		0.02	0.02	0.039		0.025		0.014		0.007		0.014		0.022		0.007		0.017		0.015		0.008		0.013		0.019
15625	2.256	2.175	4	4	4	4	0.023	0.022		0.049		0.029	0.034	0.033	0.049		0.032		0.022	0.03	0.043		0.028		0.021	0.029	0.044		0.027		0.015		0.01		0.012		0.025		0.009		0.013		0.016		0.013		0.018		0.028
7812.5	1.167	1.113	3.025	2.846	3.325	3.848	0.021	0.02		0.038		0.026	0.033	0.029	0.041		0.027		0.021	0.021	0.043		0.029		0.02	0.021	0.041		0.03		0.012		0.01		0.013		0.015		0.007		0.011		0.023		0.007		0.024		0.16
3906	0.574	0.602	1.572	1.677	2.183	2.232	0.024	0.021		0.035		0.017	0.022	0.021	0.042		0.018		0.023	0.022	0.047		0.02		0.03	0.024	0.042		0.019		0.011		0.01		0.014		0.013		0.009		0.012		0.013		0.008		0.02		0.023
1953	0.3	0.307	0.789	0.846	1.146	1.093	0.022	0.023		0.029		0.019	0.021	0.022	0.04		0.018		0.023	0.02	0.041		0.017		0.024	0.022	0.036		0.019		0.02		0.008		0.016		0.016		0.008		0.018		0.017		0.009		0.017		0.046
976	0.168	0.172	0.43	0.462	0.619	0.576	0.024	0.024		0.033		0.022	0.023	0.022	0.035		0.018		0.024	0.025	0.041		0.018		0.025	0.027	0.034		0.022		0.019		0.009		0.016		0.02		0.008		0.012		0.017		0.008		0.018		0.022
488	0.111	0.108	0.246	0.264	0.343	0.35	0.027	0.027		0.032		0.019	0.023	0.025	0.036		0.017		0.022	0.025	0.04		0.022		0.032	0.028	0.045		0.023		0.014		0.011		0.016		0.014		0.008		0.011		0.014		0.008		0.016		0.019
244	0.068	0.067	0.168	0.174	0.215	0.206	0.029	0.031		0.036		0.019	0.022	0.026	0.045		0.018		0.023	0.03	0.044		0.025		0.025	0.025	0.039		0.028		0.018		0.01		0.013		0.016		0.008		0.011		0.015		0.007		0.015		0.012
122	0.032	0.033	0.13	0.134	0.151	0.139	0.028	0.025		0.036		0.023	0.023	0.025	0.043		0.017		0.029	0.031	0.048		0.025		0.029	0.031	0.042		0.026		0.011		0.008		0.01		0.018		0.008		0.01		0.022		0.007		0.013		0.015
61			0.095	0.094	0.108	0.106				0.042		0.027			0.044		0.02				0.051		0.026				0.05		0.029		0.018		0.008		0.009		0.024		0.008		0.01		0.022		0.008		0.012		0.02
30.5			0.094	0.101	0.101	0.097				0.036		0.027			0.044		0.024				0.046		0.028				0.036		0.031		0.014		0.008		0.011		0.014		0.009		0.011		0.018		0.007		0.014		0.015

## Sheet: CHIKV-E1 Sensitivity
2025.04.01 CHIKV-E1 Outcomes of the simultaneous identification of diverse alphaviruses
	CHIIKV						SINV						GETV						DENV1						DENV2						DENV3						DENV4						ZIKV						JEV
	1st		2nd		3rd		1st		2nd		3rd		1st		2nd		3rd		1st		2nd		3rd		1st		2nd		3rd		1st		2nd		3rd		1st		2nd		3rd		1st		2nd		3rd		1st
1:10	4	4	4	4	4	4	0.048		0.03		0.042	0.034	0.06		0.04		0.022	0.024	0.029	0.029	0.042		0.044		0.036	0.025	0.028		0.026		0.024	0.029	0.029		0.031		0.028	0.029	0.023		0.037		0.031	0.024	0.032		0.031		0.032
1:20	4	4	4	4	4	4	0.052		0.038		0.025	0.02	0.057		0.05		0.021	0.021	0.046	0.031	0.044		0.047		0.028	0.023	0.03		0.035		0.02	0.025	0.029		0.042		0.022	0.026	0.03		0.051		0.044	0.021	0.035		0.045		0.043
1:40	4	4	4	4	4	4	0.049		0.037		0.028	0.025	0.053		0.039		0.028	0.026	0.029	0.028	0.05		0.042		0.029	0.027	0.027		0.02		0.027	0.022	0.023		0.027		0.025	0.023	0.029		0.029		0.027	0.029	0.044		0.029		0.023
1:80	4	4	4	4	4	4	0.048		0.038		0.022	0.022	0.048		0.039		0.027	0.022	0.022	0.027	0.048		0.044		0.027	0.028	0.028		0.027		0.025	0.021	0.024		0.032		0.022	0.02	0.027		0.023		0.027	0.029	0.039		0.031		0.026
1:160	4	4	4	4	4	4	0.045		0.033		0.021	0.021	0.046		0.037		0.024	0.022	0.02	0.027	0.045		0.04		0.026	0.026	0.028		0.03		0.023	0.026	0.027		0.025		0.027	0.024	0.031		0.036		0.022	0.029	0.033		0.034		0.024
1:320	2.455	2.447	2.914	2.777	3.16	3.216	0.045		0.033		0.02	0.02	0.057		0.039		0.023	0.029	0.028	0.026	0.059		0.045		0.026	0.025	0.027		0.027		0.024	0.025	0.026		0.027		0.021	0.024	0.029		0.031		0.022	0.024	0.031		0.03		0.022
1:640	1.21	1.178	1.563	1.688	1.943	1.996	0.044		0.055		0.024	0.023	0.079		0.053		0.024	0.025	0.027	0.025	0.044		0.066		0.028	0.025	0.038		0.032		0.023	0.026	0.032		0.03		0.028	0.023	0.043		0.037		0.025	0.022	0.036		0.036		0.029
1:1280	0.583	0.601	1.029	1.074	1.194	1.197	0.055		0.041		0.021	0.029	0.061		0.044		0.023	0.028	0.026	0.025	0.042				0.026	0.025	0.045		0.036		0.024	0.027	0.032		0.029		0.028	0.023	0.026		0.029		0.021	0.025	0.043		0.055		0.029
1:2560	0.297	0.303	0.62	0.629	0.678	0.67	0.043		0.038		0.029	0.029	0.057		0.034		0.027	0.027	0.029	0.026	0.038		0.049		0.025	0.023			0.029		0.023	0.026	0.026		0.033		0.02	0.024	0.027		0.027		0.02	0.022	0.03		0.031		0.02
1:5120	0.172	0.178	0.358	0.374	0.406	0.413	0.041		0.041		0.029	0.029	0.065		0.048		0.026	0.029	0.02	0.026	0.046		0.041		0.023	0.024	0.041		0.031		0.023	0.027	0.033		0.032		0.021	0.027	0.03		0.047		0.022	0.027	0.036		0.04		0.029
1:10240	0.108	0.109	0.256	0.289	0.307	0.307	0.049		0.041		0.029	0.022	0.059		0.04		0.02	0.026	0.025	0.023	0.055		0.047		0.024	0.022	0.025		0.023		0.021	0.029	0.028		0.03		0.02	0.029	0.023		0.032		0.023	0.021	0.035		0.035		0.029
1:20480	0.075	0.096	0.201	0.193	0.246	0.238	0.044		0.031		0.024	0.021	0.046		0.04		0.021	0.029	0.021	0.027	0.051		0.041		0.02	0.025	0.029		0.027		0.022	0.025	0.023		0.029		0.02	0.022	0.026		0.026		0.022	0.028	0.04		0.029		0.02
1：40960	0.065	0.05	0.121	0.112	0.133	0.128	0.049		0.034				0.042		0.036						0.068		0.04				0.029		0.026				0.025		0.031				0.029		0.034				0.035		0.03
1:81920	0.043	0.042	0.075	0.068	0.074	0.086	0.049		0.038				0.038		0.036						0.072		0.045				0.037		0.025				0.027		0.031				0.025		0.031				0.036		0.039
1:163840	0.031	0.038	0.059	0.058	0.063	0.069	0.043		0.046				0.066		0.046						0.041		0.06				0.041		0.035				0.031		0.038				0.033		0.043				0.042		0.05
1:327680			0.044	0.043	0.06	0.062	0.06		0.033				0.063		0.039						0.046		0.054				0.033		0.032	0.03			0.032						0.027						0.043		0.053
[truncated: 11 more columns]
