# Supplementary material for: Development of monoclonal antibodies against E1 protein of Chikungunya virus
Source: PLoS Negl Trop Dis. 2025 Dec 4;19(12):e0013794. doi: 10.1371/journal.pntd.0013794 (PMC12700421; doi:10.1371/journal.pntd.0013794)
Supplement: S4 Data — (ZIP) [file pntd.0013794.s004.zip]

Archive with 5 entries (4 files):
- Figure 4/
- Figure 4/Figure 4A. Raw data.prism
- Figure 4/Figure 4B. Raw data.prism
- Figure 4/Figure 4C. Raw data.prism
- Figure 4/Figure 4D. Raw data.prism
